# Supplementary material for: Genome-wide equine preimplantation genetic testing enabled by simultaneous haplotyping and copy number detection
Source: Sci Rep. 2024 Jan 23;14:2003. doi: 10.1038/s41598-023-48103-7 (PMC10805710; doi:10.1038/s41598-023-48103-7)
Supplement: Supplementary file 3 — Supplementary Information 3. [file 41598_2023_48103_MOESM3_ESM.xlsx]

## Sheet: info_genes
Additional file 3: gene information, number of informative SNPs and rate of Mendelian inconsistency
Sheet 1: gene information
trait	inheritance pattern	gene symbol	chr	gene location	variant location used for checking iSNP	variant type	ref
Glycogen branching enzyme deficiency	Autosomal recessive	GBE1	26	NC_009169.3 (8667550..8912224)	g.8667651C>A	nonsense (stop-gain)	EquCab3.0
Warmblood fragile foal syndrome	Autosomal recessive	PLOD1	2	NC_009145.3 (39953350..39926928)	g.39927817C>T	missense	EquCab3.0
Congenital hydrocephalus	Autosomal recessive	B3GALNT2	1	NC_009144.3 (76839622..76890593)	g.76887901C>T	nonsense (stop-gain)	EquCab3.0
Cerebellar abiotrophy	Autosomal recessive	MUTYH	2	NC_009145.3 (12981762..13140182)	g.13122415C>T	not known	EquCab3.0
Grey color coat	Autosomal dominant	STX17	25	NC_009168.3 (6574696..6638560)	a 4.6kb intronic duplication; whole gene region	duplication	EquCab3.0

## Sheet: informative_SNP
Additional file 3: gene information, number of informative SNPs and rate of Mendelian inconsistency
Sheet 2: the length (bp) and the number of informative SNPs to the closest upstream and downstream homologous recombination
type: type of informative SNP (maternal or paternal)
len_up: length (bp) to closest upstream HR
info_snp_up_1: number of informative P1/M1 SNP to closest upstream HR
info_snp_up_2: number of informative P2/M2 SNP to closest upstream HR
info_snp_up= info_snp_up_1+ info_snp_up_2
len_down: length (bp) to closest downstream HR
info_snp_down_1: number of informative P1/M1 SNP to closest downstream HR
info_snp_down_2: number of informative P2/M2 SNP to closest downstream HR
info_snp_down= info_snp_down_1+ info_snp_down_2
Bl001: biopsy; Bl002: corresponding biopsied blastocyst
Mare	embryo_bl	type	chr	gene	inherited haplotype	len_up	info_snp_up_1	info_snp_up_2	info_snp_up	len_down	info_snp_down_1	info_snp_down_2	info_snp_down
Mare1	E01_Bl001	Mat	1	B3GALNT2	2	57575296	224	162	386	23422139	59	48	107
Mare1	E01_Bl001	Pat	1	B3GALNT2	1	62512036	21	58	79	108923820	229	260	489
Mare1	E01_Bl002	Mat	1	B3GALNT2	2	76203370	266	173	439	23526815	59	51	110
Mare1	E01_Bl002	Pat	1	B3GALNT2	1	62767102	22	59	81	108923820	229	260	489
Mare1	E02_Bl001	Mat	1	B3GALNT2	2	76203370	183	257	440	23422139	50	59	109
Mare1	E02_Bl001	Pat	1	B3GALNT2	1	62767102	22	59	81	108826551	214	275	489
Mare1	E02_Bl002	Mat	1	B3GALNT2	2	76203370	183	257	440	23526815	53	59	112
Mare1	E02_Bl002	Pat	1	B3GALNT2	1	62767102	22	59	81	108923820	215	275	490
Mare1	E03_Bl001	Mat	1	B3GALNT2	1	75078708	265	173	438	2015468	15	6	21
Mare1	E03_Bl001	Pat	1	B3GALNT2	2	11658001	1	33	34	78907128	187	158	345
Mare1	E03_Bl002	Mat	1	B3GALNT2	1	76203370	266	173	439	2065907	15	7	22
Mare1	E03_Bl002	Pat	1	B3GALNT2	2	11658001	1	33	34	72499469	187	155	342
Mare1	E04_Bl001	Mat	1	B3GALNT2	1	76203370	266	173	439	93121541	215	225	440
Mare1	E04_Bl001	Pat	1	B3GALNT2	2	57958999	5	35	40	15377528	25	35	60
Mare1	E04_Bl002	Mat	1	B3GALNT2	1	76203370	266	173	439	92743507	214	225	439
Mare1	E04_Bl002	Pat	1	B3GALNT2	2	18581576	1	35	36	15613940	26	35	61
Mare2	E02_Bl001	Mat	1	B3GALNT2	2	57157247	161	226	387	10680966	30	41	71
Mare2	E02_Bl001	Pat	1	B3GALNT2	1	76857751	51	57	108	41577983	80	119	199
Mare2	E02_Bl002	Mat	1	B3GALNT2	2	57157247	161	226	387	10699823	30	42	72
Mare2	E02_Bl002	Pat	1	B3GALNT2	1	76857751	51	57	108	41577983	80	119	199
Mare2	E03_Bl001	Mat	1	B3GALNT2	2	22009719	50	24	74	78552966	215	166	381
Mare2	E03_Bl001	Pat	1	B3GALNT2	2	18581576	1	35	36	108923820	255	237	492
Mare2	E03_Bl002	Mat	1	B3GALNT2	2	22078931	50	25	75	77939365	215	165	380
Mare2	E03_Bl002	Pat	1	B3GALNT2	2	18581576	1	35	36	108923820	255	237	492
Mare2	E05_Bl001	Mat	1	B3GALNT2	1	32218222	90	67	157	107809493	268	248	516
Mare2	E05_Bl001	Pat	1	B3GALNT2	1	7761187	1	23	24	90866442	205	207	412
Mare2	E05_Bl002	Mat	1	B3GALNT2	1	31779337	85	67	152	108677855	270	250	520
Mare2	E05_Bl002	Pat	1	B3GALNT2	1	18581576	1	35	36	92953571	206	216	422
Mare2	E07_Bl001	Mat	1	B3GALNT2	1	24000982	59	33	92	4865033	13	31	44
Mare2	E07_Bl001	Pat	1	B3GALNT2	2	18581576	1	35	36	39249960	74	112	186
Mare2	E07_Bl002	Mat	1	B3GALNT2	1	55058522	161	200	361	108677855	270	250	520
Mare2	E07_Bl002	Pat	1	B3GALNT2	2	18581576	1	35	36	39249960	74	112	186
Mare3	E01_Bl001	Pat	1	B3GALNT2	2	62767102	71	5	76	103771846	114	184	298
Mare3	E01_Bl002	Pat	1	B3GALNT2	2	62767102	71	5	76	104808560	116	184	300
Mare1	E01_Bl001	Mat	26	GBE1	2	7910411	25	13	38	9793413	38	20	58
Mare1	E01_Bl001	Pat	26	GBE1	1	8453262	46	5	51	31848625	66	102	168
Mare1	E01_Bl002	Mat	26	GBE1	2	7910411	25	13	38	9201558	37	20	57
Mare1	E01_Bl002	Pat	26	GBE1	1	8453262	46	5	51	32729733	66	104	170
Mare1	E02_Bl001	Mat	26	GBE1	2	7910411	13	25	38	8858980	21	36	57
Mare1	E02_Bl001	Pat	26	GBE1	1	7841043	45	5	50	32729733	63	105	168
Mare1	E02_Bl002	Mat	26	GBE1	2	7910411	13	25	38	9201558	21	37	58
Mare1	E02_Bl002	Pat	26	GBE1	1	8453262	46	5	51	32729733	63	105	168
Mare1	E03_Bl001	Mat	26	GBE1	1	7910411	25	13	38	9793413	38	20	58
Mare1	E03_Bl001	Pat	26	GBE1	1	8453262	46	5	51	22264121	47	67	114
Mare1	E03_Bl002	Mat	26	GBE1	1	7910411	25	13	38	9201558	37	20	57
Mare1	E03_Bl002	Pat	26	GBE1	1	8453262	46	5	51	22270252	47	68	115
Mare1	E04_Bl001	Mat	26	GBE1	2	7910411	25	13	38	9201558	37	20	57
Mare1	E04_Bl001	Pat	26	GBE1	2	7841043	45	5	50	22270252	47	68	115
Mare1	E04_Bl002	Mat	26	GBE1	2	7910411	25	13	38	9201558	37	20	57
Mare1	E04_Bl002	Pat	26	GBE1	2	8453262	46	5	51	22270252	47	68	115
Mare2	E02_Bl001	Mat	26	GBE1	1	7910411	25	13	38	33151845	69	64	133
Mare2	E02_Bl001	Pat	26	GBE1	2	8453262	46	5	51	32729733	81	89	170
Mare2	E02_Bl002	Mat	26	GBE1	1	7910411	25	13	38	33151845	69	64	133
Mare2	E02_Bl002	Pat	26	GBE1	2	8453262	46	5	51	32729733	81	89	170
Mare2	E03_Bl001	Mat	26	GBE1	1	7910411	25	13	38	33151845	68	64	132
Mare2	E03_Bl001	Pat	26	GBE1	1	8453262	46	5	51	619987	3	0	3
Mare2	E03_Bl002	Mat	26	GBE1	1	7910411	25	13	38	33151845	68	64	132
Mare2	E03_Bl002	Pat	26	GBE1	1	8453262	46	5	51	234948	2	0	2
Mare2	E05_Bl001	Mat	26	GBE1	2	7883319	24	13	37	26051714	56	53	109
Mare2	E05_Bl001	Pat	26	GBE1	2	7227525	40	5	45	32729733	81	89	170
Mare2	E05_Bl002	Mat	26	GBE1	2	7910411	25	13	38	25130867	55	51	106
Mare2	E05_Bl002	Pat	26	GBE1	2	8453262	46	5	51	32729733	81	89	170
Mare2	E07_Bl001	Mat	26	GBE1	1	7910411	25	13	38	14853806	44	33	77
Mare2	E07_Bl001	Pat	26	GBE1	2	7841043	45	5	50	24369807	64	69	133
Mare2	E07_Bl002	Mat	26	GBE1	1	7910411	25	13	38	16009606	44	35	79
Mare2	E07_Bl002	Pat	26	GBE1	2	8453262	46	5	51	24369807	64	69	133
Mare3	E01_Bl001	Pat	26	GBE1	2	7841043	9	32	41	32729733	46	68	114
Mare3	E01_Bl002	Pat	26	GBE1	2	7841043	9	32	41	32729733	46	68	114
Mare1	E01_Bl001	Mat	2	MUTYH	1	12420166	37	15	52	106449563	338	289	627
Mare1	E01_Bl001	Pat	2	MUTYH	2	3590531	6	4	10	52998816	63	81	144
Mare1	E01_Bl002	Mat	2	MUTYH	1	12924552	38	16	54	106668890	338	290	628
Mare1	E01_Bl002	Pat	2	MUTYH	2	6747000	10	4	14	52998816	63	81	144
Mare1	E02_Bl001	Mat	2	MUTYH	1	12924552	37	15	52	106449563	336	291	627
Mare1	E02_Bl001	Pat	2	MUTYH	2	6747000	4	10	14	50396814	74	61	135
Mare1	E02_Bl002	Mat	2	MUTYH	1	12924552	37	15	52	106668890	336	292	628
Mare1	E02_Bl002	Pat	2	MUTYH	2	6747000	4	10	14	52998816	82	63	145
Mare1	E03_Bl001	Mat	2	MUTYH	2	12924552	38	16	54	106316410	337	289	626
Mare1	E03_Bl001	Pat	2	MUTYH	2	12777851	15	23	38	106638904	168	205	373
Mare1	E03_Bl002	Mat	2	MUTYH	2	12924552	38	16	54	106668890	338	290	628
Mare1	E03_Bl002	Pat	2	MUTYH	2	12777851	15	23	38	106638904	168	205	373
Mare1	E04_Bl001	Mat	2	MUTYH	1	12924552	38	16	54	18728182	63	50	113
Mare1	E04_Bl001	Pat	2	MUTYH	2	12777851	15	23	38	106638904	168	205	373
Mare1	E04_Bl002	Mat	2	MUTYH	1	12924552	38	16	54	18140170	62	50	112
Mare1	E04_Bl002	Pat	2	MUTYH	2	12777851	15	23	38	106638904	168	205	373
Mare2	E02_Bl001	Mat	2	MUTYH	1	12772761	16	37	53	17264208	47	62	109
Mare2	E02_Bl001	Pat	2	MUTYH	1	9531980	10	12	22	74316716	135	121	256
Mare2	E02_Bl002	Mat	2	MUTYH	1	12924552	16	38	54	17426249	48	62	110
Mare2	E02_Bl002	Pat	2	MUTYH	1	9531980	10	12	22	74463266	136	121	257
Mare2	E03_Bl001	Mat	2	MUTYH	1	12924552	16	38	54	18134701	48	63	111
Mare2	E03_Bl001	Pat	2	MUTYH	1	12777851	23	15	38	49374531	73	58	131
Mare2	E03_Bl002	Mat	2	MUTYH	1	12924552	16	38	54	17426249	48	62	110
Mare2	E03_Bl002	Pat	2	MUTYH	1	12777851	23	15	38	49374531	73	58	131
Mare2	E05_Bl001	Mat	2	MUTYH	2	12924552	16	38	54	17426249	48	62	110
Mare2	E05_Bl001	Pat	2	MUTYH	1	12777851	23	15	38	18273388	11	11	22
Mare2	E05_Bl002	Mat	2	MUTYH	2	12924552	16	38	54	17426249	48	62	110
Mare2	E05_Bl002	Pat	2	MUTYH	1	12777851	23	15	38	2767126	6	7	13
Mare2	E07_Bl001	Mat	2	MUTYH	1	12924552	16	38	54	18134701	48	63	111
Mare2	E07_Bl001	Pat	2	MUTYH	0	0	0	0	0	0	0	0	0
Mare2	E07_Bl002	Mat	2	MUTYH	1	12924552	16	38	54	17426249	48	62	110
Mare2	E07_Bl002	Pat	2	MUTYH	0	0	0	0	0	0	0	0	0
Mare3	E01_Bl001	Pat	2	MUTYH	1	3963484	7	0	7	97886851	153	164	317
Mare3	E01_Bl002	Pat	2	MUTYH	1	3207477	6	0	6	101706209	153	175	328
Mare1	E01_Bl001	Mat	2	PLOD1	1	39225568	111	88	199	79644161	264	216	480
Mare1	E01_Bl001	Pat	2	PLOD1	2	30395933	31	27	58	26193414	38	58	96
Mare1	E01_Bl002	Mat	2	PLOD1	1	39729954	112	89	201	79863488	264	217	481
Mare1	E01_Bl002	Pat	2	PLOD1	2	33552402	35	27	62	26193414	38	58	96
Mare1	E02_Bl001	Mat	2	PLOD1	1	39729954	110	88	198	79644161	263	218	481
Mare1	E02_Bl001	Pat	2	PLOD1	2	33552402	27	36	63	23591412	51	35	86
Mare1	E02_Bl002	Mat	2	PLOD1	1	39729954	110	88	198	79863488	263	219	482
Mare1	E02_Bl002	Pat	2	PLOD1	2	33552402	27	36	63	26193414	59	37	96
Mare1	E03_Bl001	Mat	2	PLOD1	2	39729954	112	89	201	79511008	263	216	479
Mare1	E03_Bl001	Pat	2	PLOD1	2	39583253	40	46	86	79833502	143	182	325
Mare1	E03_Bl002	Mat	2	PLOD1	2	39729954	112	89	201	79863488	264	217	481
Mare1	E03_Bl002	Pat	2	PLOD1	2	39583253	40	46	86	79833502	143	182	325
Mare1	E04_Bl001	Mat	2	PLOD1	2	7949414	11	23	34	54148530	164	140	304
Mare1	E04_Bl001	Pat	2	PLOD1	2	39583253	40	46	86	79833502	143	182	325
Mare1	E04_Bl002	Mat	2	PLOD1	2	8077220	12	23	35	54148530	164	140	304
Mare1	E04_Bl002	Pat	2	PLOD1	2	39583253	40	46	86	79833502	143	182	325
Mare2	E02_Bl001	Mat	2	PLOD1	2	9379153	13	26	39	20642194	55	56	111
Mare2	E02_Bl001	Pat	2	PLOD1	1	36337382	34	38	72	47511314	111	95	206
Mare2	E02_Bl002	Mat	2	PLOD1	2	8670701	12	26	38	20642194	55	56	111
Mare2	E02_Bl002	Pat	2	PLOD1	1	36337382	34	38	72	47657864	112	95	207
Mare2	E03_Bl001	Mat	2	PLOD1	2	8665454	12	25	37	20642194	55	56	111
Mare2	E03_Bl001	Pat	2	PLOD1	1	39583253	47	41	88	22569129	49	32	81
Mare2	E03_Bl002	Mat	2	PLOD1	2	8670701	12	26	38	20642194	55	56	111
Mare2	E03_Bl002	Pat	2	PLOD1	1	39583253	47	41	88	22569129	49	32	81
Mare2	E05_Bl001	Mat	2	PLOD1	1	8670701	12	26	38	10272492	25	21	46
Mare2	E05_Bl001	Pat	2	PLOD1	2	6498670	11	15	26	47410734	109	95	204
Mare2	E05_Bl002	Mat	2	PLOD1	1	8670701	12	26	38	11173086	27	24	51
Mare2	E05_Bl002	Pat	2	PLOD1	2	10868670	18	19	37	47657864	112	95	207
Mare2	E07_Bl001	Mat	2	PLOD1	2	8665454	12	25	37	18602134	52	53	105
Mare2	E07_Bl001	Pat	2	PLOD1	1	26284178	24	26	50	47657864	112	95	207
Mare2	E07_Bl002	Mat	2	PLOD1	2	8670701	12	26	38	20642194	55	56	111
Mare2	E07_Bl002	Pat	2	PLOD1	1	26284178	24	26	50	47657864	112	95	207
Mare3	E01_Bl001	Pat	2	PLOD1	1	30768886	25	15	40	71081449	135	149	284
Mare3	E01_Bl002	Pat	2	PLOD1	1	30012879	24	15	39	74900807	135	160	295
Mare1	E01_Bl001	Mat	25	STX17	1	6383535	13	24	37	3862602	11	26	37
Mare1	E01_Bl001	Pat	25	STX17	1	923428	2	3	5	25896803	63	57	120
Mare1	E01_Bl002	Mat	25	STX17	1	6383535	13	24	37	5925388	13	32	45
Mare1	E01_Bl002	Pat	25	STX17	1	1014071	2	4	6	31907825	75	68	143
Mare1	E02_Bl001	Mat	25	STX17	1	6383535	13	25	38	4324269	11	30	41
Mare1	E02_Bl001	Pat	25	STX17	1	923428	2	3	5	25248431	42	76	118
Mare1	E02_Bl002	Mat	25	STX17	1	6383535	13	25	38	5925388	13	32	45
Mare1	E02_Bl002	Pat	25	STX17	1	1014071	2	4	6	31907825	58	85	143
Mare1	E03_Bl001	Mat	25	STX17	1	6383535	13	24	37	5503392	12	32	44
Mare1	E03_Bl001	Pat	25	STX17	2	1014071	2	4	6	28469152	65	63	128
Mare1	E03_Bl002	Mat	25	STX17	1	6383535	13	24	37	5925388	13	32	45
Mare1	E03_Bl002	Pat	25	STX17	2	1014071	2	4	6	28551651	65	64	129
Mare1	E04_Bl001	Mat	25	STX17	2	6383535	13	24	37	31680510	32	72	104
Mare1	E04_Bl001	Pat	25	STX17	2	1014071	2	4	6	26373785	63	60	123
Mare1	E04_Bl002	Mat	25	STX17	2	6383535	13	24	37	31680510	32	72	104
Mare1	E04_Bl002	Pat	25	STX17	2	1014071	2	4	6	26603187	63	61	124
Mare2	E02_Bl001	Mat	25	STX17	1	6299042	12	24	36	5925388	13	32	45
Mare2	E02_Bl001	Pat	25	STX17	1	1014071	4	2	6	22859420	57	55	112
Mare2	E02_Bl002	Mat	25	STX17	1	6383535	13	25	38	5925388	13	32	45
Mare2	E02_Bl002	Pat	25	STX17	1	1014071	4	2	6	22862841	57	56	113
Mare2	E03_Bl001	Mat	25	STX17	2	6349290	12	25	37	31680510	32	72	104
Mare2	E03_Bl001	Pat	25	STX17	2	1014071	4	2	6	22862841	57	56	113
Mare2	E03_Bl002	Mat	25	STX17	2	6349290	12	25	37	31680510	32	72	104
Mare2	E03_Bl002	Pat	25	STX17	2	1014071	4	2	6	22862841	57	56	113
Mare2	E05_Bl001	Mat	25	STX17	1	6193909	12	23	35	31459334	32	70	102
Mare2	E05_Bl001	Pat	25	STX17	1	1014071	4	2	6	26004765	63	57	120
Mare2	E05_Bl002	Mat	25	STX17	1	6349290	12	25	37	32895971	33	72	105
Mare2	E05_Bl002	Pat	25	STX17	1	1014071	4	2	6	22862841	57	56	113
Mare2	E07_Bl001	Mat	25	STX17	1	6349290	12	25	37	32895971	33	72	105
Mare2	E07_Bl001	Pat	25	STX17	2	923428	3	2	5	4617382	8	11	19
Mare2	E07_Bl002	Mat	25	STX17	1	6349290	12	25	37	32895971	33	72	105
Mare2	E07_Bl002	Pat	25	STX17	2	1014071	4	2	6	4349421	6	11	17
Mare3	E01_Bl001	Pat	25	STX17	2	666587	0	4	4	16201400	31	9	40
Mare3	E01_Bl002	Pat	25	STX17	2	1014071	0	5	5	14716106	28	7	35

## Sheet: Mendelian inconsistency
Additional file 3: gene information, number of informative SNPs and rate of Mendelian inconsistency
Sheet 3: Mendalian inconsistency rate. The Mendelian inconsistency rate for autosomes was calculated for all samples by (number of inconsistent genotypes on autosomes)/(number of called genotypes on autosomes), with inconsistent meaning that certain genotypes of embryos, cells or biopsies are not consistent with the corresponding parental genotypes, including both allele drop-in (ADI) and drop-ou…
Bl001: biopsy; Bl002: corresponding biopsied blastocyst
sample	autosome_mendelian_inconsistency_rate %
E01_Bl001_Mare1	1.50834
E01_Bl002_Mare1	0.219539
E02_Bl001_Mare1	3.20462
E02_Bl002_Mare1	0.0413445
E02_Bl001_Mare2	0.71948
E02_Bl002_Mare2	0.0454179
E03_Bl001_Mare1	0.505177
E03_Bl002_Mare1	0.0434073
E04_Bl001_Mare1	0.486313
E04_Bl002_Mare1	0.0412993
E03_Bl001_Mare2	0.999845
E03_Bl002_Mare2	0.0540305
E05_Bl001_Mare2	6.41018
E05_Bl002_Mare2	0.0496617
E07_Bl001_Mare2	7.42051
E07_Bl002_Mare2	0.425859
E01_Bl001_Mare3_GPphasing	7.05027
E01_Bl002_Mare3_GPphasing	7.27084
E01_Bl001_Mare1_arrested	9.23313
E01_Bl002_Mare1_arrested	11.9081
E01_Bl003_Mare1_arrested	8.52076
E01_Bl004_Mare1_arrested	14.0733
E02_Bl002_Mare1_arrested	9.02886
E02_Bl003_Mare1_arrested	6.70516
E02_Bl004_Mare1_arrested	48.4604
E02_Bl005_Mare1_arrested	48.6066
E02_Bl006_Mare1_arrested	48.4383
E02_Bl007_Mare1_arrested	10.4077
E02_Bl008_Mare1_arrested	5.11789
E01_Bl001_Mare2_arrested	4.35788
E01_Bl002_Mare2_arrested	6.01073
E01_Bl003_Mare2_arrested	6.3853
E02_Bl001_Mare2_arrested	8.10343
E02_Bl002_Mare2_arrested	7.94437
E02_Bl003_Mare2_arrested	8.13059
E02_Bl004_Mare2_arrested	7.73285
E03_Bl001_Mare2_arrested	6.34357
E03_Bl002_Mare2_arrested	5.57808
E03_Bl003_Mare2_arrested	4.57484
E03_Bl004_Mare2_arrested	48.7109
E03_Bl005_Mare2_arrested	48.4498
E03_Bl006_Mare2_arrested	48.5952
E01_Bl001_Mare4_arrested	48.8698
E01_Bl002_Mare4_arrested	12.2671
